# Supplementary material for: Cas9-specific immune responses compromise local and systemic AAV CRISPR therapy in multiple dystrophic canine models
Source: Nat Commun. 2021 Nov 24;12:6769. doi: 10.1038/s41467-021-26830-7 (PMC8613397; doi:10.1038/s41467-021-26830-7)
Supplement: Supplementary file 4 — Source Data [file 41467_2021_26830_MOESM4_ESM.xlsx]

## Sheet: Fig 1c-i
Figure 1c			Figure 1d				Figure 1e			Figure 1f								Figure 1h				Figure 1i
% of dystrophin positive area			Viral genome (copies/diploid cell)				Transcript (copy/ng)			Transcript (copy/ng)								Anti-SpCas9 IgG (µg/ml)				SpCas9 ELISpot (SFU/106 cells)
Sample	% of Dys. (+) area		Sample	Cas9	gRNA		Sample	Cas9		Sample	IL-2	IL-15	IL-18	TNF α	INF γ			Naïve	6 wks.			Naïve	6 wks.
No AAV	0		No AAV	0	0		No AAV	0		No AAV-1	0.164173	43.9611	61.8568	0.781963	0			1.37	36.1189			0	50.67
Muscle block #1	41.43		Muscle block #1	35.18	27.8		Muscle block #1	1381.61		No AAV-2	0.112962	47.1866	57.6045	0.725162	0.0163213			0.98				0
Muscle block #2	86.31		Muscle block #2	229	134.12		Muscle block #2	6642.05		No AAV-3	0.203295	38.7902	62.574	2.20849	0.184891			0				0
Muscle block #3	60.22		Muscle block #3	71.95	44.03		Muscle block #3	3481.95		No AAV-4	0.0724003	21.6455	37.1332	1.90331	0.0431043			0				0
Muscle block #4	15.2		Muscle block #4	30.12	20.29		Muscle block #4	659.89		No AAV-5	0	22.8897	7.33333	1.52328	0			0				0
										Muscle block #1	0.184444	77.7778	289.167	2.18611	1.65			0.29				0
										Muscle block #2	0.466966	190.732	459.731	7.10314	9.63528			0.3				0
										Muscle block #3	0.247764	105.624	261.344	5.61317	6.39781			0.31				0
										Muscle block #4	0.13	50.5436	199.015	1.38544	0.98			0.34				4
																		0.38				1.33
																		0.49				0
																		0
																	Average	0.371667	36.1189		Average	0.4845	50.67
																	SEM	0.116368			SEM	0.3716
																	Statistics Analysis				Statistics Analysis
																	Test:	Crawford-Howell test			Test:	Crawford-Howell test
																	Results:	t(11)=81.57, p<0.001.			Results:	t(10)=38.99, p<0.001

## Sheet: Fig 1l-p
Figure 1l								Figure 1m								Figure 1n							Figure 1o						Figure 1p
Cas9 Viral genome (copies/diploid cell)								Cas9 Transcript (copy/ng)								% of dystrophin positive area								Anti-SpCas9 IgG (µg/ml)					SpCas9 ELISpot (SFU/106 cells)
	No AAV	3 weeks	6 weeks		Statistics Analysis				No AAV	3 weeks	6 weeks		Statistics Analysis				3 weeks	6 weeks		Statistics Analysis				Naïve	3 weeks	6 weeks				3 weeks	6 weeks
	0.16	135.58	38.86		Test:	One-way ANOVA			0.42	471.14	23.69		Test:	One-way ANOVA			58.48	11.23		Test:	t-test			2.03	55.72	46.3063			Pre-inj	33.33	18.67
	0.1	206.78	78.13		Test details	pValue			0	208.42	62.29		Test details	pValue			43.83	10.4		Test details	pValue			0.89					Post -inj	53.33	193.33
	0.07	210.4	28.05		No AAV vs. 3weeks	<0.0001			0.16	249.38	24.59		No AAV vs. 3weeks	0.0037			49.94	24.03		3 weeks vs. 6 weeks	0.0014			0.77
	0.14				No AAV vs. 6 weeks	0.029		Average	0.1933	309.6	36.86		No AAV vs. 6 weeks	0.6063		Average	50.75	15.22						12.8
	0.17				3 weeks vs. 6 weeks	0.0002		SEM	0.1224	81.61	12.72		3 weeks vs. 6 weeks	0.0068		SEM	4.248	4.412						1.97
Average	0.128	184.3	48.35																					5.9
SEM	0.01881	24.36	15.22					AP Transcript (copy/ng)																5.16
									No AAV	3 weeks	6 weeks		Statistics Analysis											2.51
gRNAViral genome (copies/diploid cell)									0	68.19	1.16		Test:	One-way ANOVA										10.4
	No AAV	3 weeks	6 weeks		Statistics Analysis				0	42.33	2.79		Test details	pValue										2.15
	0.28	66.65	23.82		Test:	One-way ANOVA			0	54.05	1.29		No AAV vs. 3weeks	0.0001										2.83
	0.13	101.89	39		Test details	pValue		Average	0	54.86	1.747		No AAV vs. 6 weeks	0.7849										17.27
	0.05	104.42	13.43		No AAV vs. 3weeks	<0.0001		SEM	0	7.476	0.523		3 weeks vs. 6 weeks	0.0001										37.2
	0.14				No AAV vs. 6 weeks	0.0232																		2.43
	0.13				3 weeks vs. 6 weeks	0.0002																	Average	7.451	55.72	46.31
Average	0.146	90.99	25.42																				SEM	2.644
SEM	0.03723	12.19	7.424
																							Statistics Analysis
AP Viral genome (copies/diploid cell)																							Test:	Crawford-Howell test
	No AAV	3 weeks	6 weeks		Statistics Analysis																		Results:	Naïve vs. 3 weeks: t(13)=4.713, p<0.001 after Bonferroni correction
	0	5.38	1.6		Test:	One-way ANOVA																		Naïve vs. 6 weeks: t(13)=3.793, p<0.001 after Bonferroni correction
	0.74	9.87	3.35		Test details	pValue																		* Bonferroni correction: p value x9 hypothesis tests
	0	10.25	1.27		No AAV vs. 3weeks	<0.0001
	0				No AAV vs. 6 weeks	0.0179*
	0				3 weeks vs. 6 weeks	0.0007
Average	0.148	8.5	2.073		* t-test
SEM	0.148	1.564	0.6454

## Sheet: Fig 1r
	Figure 1r
	Cytokine transcript (copy/ng)				Statistics Analysis
		IL-2	INF γ		Test:	One-way ANOVA
	No AAV	0	0.0714335		Test details	pValue
		0	0.0129667			IL-2	INF γ
		0.0702893	0.0183748		No AAV vs. 3 Weeks (CRISPR)	<0.0001	<0.0001
		0.0597312	0.0488889		No AAV vs. 6 weeks (CRISPR)	<0.0001	0.0003
		0.110356	0.111424		No AAV vs. 14 weeks (SERCA2a)	0.3251	0.8749
		0	0.0698159		No AAV vs. 6 weeks (u-dys)	0.9997	>0.9999
		0	0		No AAV vs. 84 weeks (u-dys)	0.9972	>0.9999
		0	0.0332582		3 weeks (CRISPR) vs. 6 weeks (CRISPR)	0.947	0.0214
		0.0298699	0.0621545		3 weeks (CRISPR) vs. 14 weeks (SERCA2a)	0.019	<0.0001
		0	0.0711658		3 weeks (CRISPR) vs. 6 weeks (u-dys)	0.0085	0.0003
		0	0.0191095		3 weeks (CRISPR) vs. 84 weeks (u-dys)	0.0002	<0.0001
		0	0		6 weeks (CRISPR) vs. 14 weeks (SERCA2a)	0.0026	0.0331
		0	0.0253333		6 weeks (CRISPR) vs. 6 weeks (u-dys)	0.0021	0.0781
		0.289687	0.0654328		6 weeks (CRISPR) vs. 84 weeks (u-dys)	<0.0001	0.0044
	Average	0.0399952	0.0435256		14 weeks (SERCA2a) vs. 6 weeks (u-dys)	0.723	0.9927
	SEM	0.02156	0.01067		14 weeks (SERCA2a) vs. 84 weeks (u-dys)	0.3809	0.9412
					6 weeks (u-dys) vs. 84 weeks (u-dys)	>0.9999	>0.9999
		IL-2	INF γ
	3 Weeks CRISPR (WCMD)	0.728262	7.82096
		0.469562	4.04717
		0.764794	10.6874
	Average	0.6533	7.52
	SEM	0.09207	1.923
		IL-2	INF γ
	6 Weeks CRISPR (WCMD)	0.429695	2.62857
		1.17904	6.227
		0.661313	3.44038
	Average	0.7567	4.1
	SEM	0.2218	1.09
		IL-2	INF γ
	14 Weeks (SERCA2a)	0.257544	0.58266
		0.19376	1.31316
		0.253344	0.742345
	Average	0.2333	0.8767
	SEM	0.02186	0.2215
		IL-2	INF γ
	6 Weeks (u-dys)	0	0.107901
	Average	0	0.11
	SEM	0	0
		IL-2	INF γ
	84 Weeks (u-dys)	0	0.0382736
		0	0
		0	0
	Average	0	0
	SEM	0	0

## Sheet: Fig 2b-e
Figure 2b									Figure 2c				Figure 2d				Figure 2e
Cas9 Viral genome (copies/diploid cell)										Anti-SpCas9 IgG (µg/ml)			SpCas9 ELISpot (SFU/106 cells)				Transcript (copy/ng)							Statistics Analysis
	No AAV	1 week	6 weeks			Statistics Analysis				Naïve	6 weeks			Naïve	6 weeks			IL-2	IL-15	IL-18	TNF α	INF γ		Test:	One-way ANOVA
	2.38	4354.38	47.02			Test:	One-way ANOVA			0.61	5.79795			0	6.67		No AAV	0	59.5833	15.612	0.265547	0.492708		Test details	p Value
	0.66	2570.98	336.72			Test details	pValue			0.49				1.33	6.67			0.0548601	56.8193	21.916	0.901272	0.383461			IL-2	IL-15	IL-18	TNF α	INF γ
	1.12	1801.4	105.92			No AAV vs. 1 week	0.0009			0.74				0	8			0	36.2516	10.3497	0.47044	0.323774		No AAV vs. 1 week	>0.9999	0.9705	0.3873	0.9988	0.9997
	0.99					No AAV vs. 6 weeks	>0.9999			0.73				0				0	26.7108	3.35099	0.281678	0.327815		No AAV vs. 6 weeks	0.0113	0.7824	0.0017	0.0014	0.0016
	1.31					1 week vs. 6 weeks	0.0028			0.98				0				0.176149	28.5496	1.88465	0.0653096	0.108787		No AAV vs. 6 weeks (AP only)	0.9982	0.2807	0.9214	0.9992	0.9988
Average	1.292	2909	163.2							0.54			Average	0.266	7.113			0	60.3376	22.9979	0.250633	0.162911		1 week vs. 6 weeks	0.0335	0.9742	0.0781	0.0074	0.0078
SEM	0.2919	756.1	88.4							0.39			SEM	0.266	0.4433			0	42.3266	18.2103	0.29038	0.206711		1 week vs. 6 weeks (AP only)	0.9979	0.2533	0.9013	>0.9999	>0.9999
										0.54								0	25.9898	5.59132	0.0348404	0.037931		6 week vs. 6 weeks (AP only)	0.0811	0.143	0.0394	0.0155	0.0182
AP Viral genome (copies/diploid cell)									Average	0.6275	5.798		Statistics Analysis				Average	0.0288762	42.0711	12.4891	0.320013	0.255512
	N	1 week	6 weeks	6 weeks (AP only)		Statistics Analysis			SEM	0.06524			Test:	t-test			SEM	0.022	5.293	2.958	0.09594	0.05328
	0.22	347.32	0.61	17.63		Test:	One-way ANOVA						Results:	p<0.001
	0.08	213.37	5.8	20.34		Test details	pValue		Statistics Analysis									IL-2	IL-15	IL-18	TNF α	INF γ
	0.1	140.49	1.61	10.705		No AAV vs. 1 week	0.0003		Test:	Crawford-Howell							3 weeks	0.0197769	47.8779	28.3885	0.428212	0.104803
	0.1					No AAV vs. 6 weeks	>0.9999		Results:	t(7)=26.42, p<0.001								0.0307083	36.9478	23.4534	0.401154	0.566215
	0.08					No AAV vs. 6 weeks (AP only)	>0.9999											0.0221128	55.2737	59.0009	0.632463	0.178006
Average	0.116	233.7	2.673	16.23		1 week vs. 6 weeks	0.0008										Average	0.02333	46.7	36.95	0.4867	0.2833
SEM	0.02638	60.57	1.59	2.869		1 weeks vs. 6 weeks (AP only)	0.0012										SEM	0.003333	5.321	11.12	0.07219	0.1452
						6 weeks vs. 6 weeks (AP only)	0.0179*
						* t-test												IL-2	IL-15	IL-18	TNF α	INF γ
																	6 weeks	1.01952	75.2995	131.159	10.2099	3.03515
																		0.495	52.7127	83.1053	5.48952	1.68061
																		0.0944133	28.0459	41.4272	2.23871	0.846623
																	Average	0.5367	52.02	85.23	5.98	1.857
																	SEM	0.2691	13.64	25.92	2.314	0.6383
																		IL-2	IL-15	IL-18	TNF α	INF γ
																	6 weeks (AP only)	0.0360533	13.6178	8.17781	0.192809	0.37
																		0.0673176	23.8897	38.4473	0.782344	0.25
																	Average	0.055	18.76	23.32	0.485	0.31
																	SEM	0.015	5.135	15.14	0.295	0.06

## Sheet: Fig 2g-j
Figure 2g								Figure 2h				Figure 2i				Figure 2j
Cas9 Viral genome (copies/diploid cell)								Anti-SpCas9 IgG (µg/ml)				SpCas9 ELISpot (SFU/106 cells)				Transcript (copy/ng)							Statistics Analysis
	No AAV	2 weeks	6 weeks		Statistics Analysis				Naïve	6 weeks			Naïve	6 weeks			IL-2	IL-15	IL-18	TNF α	INF γ		Test:	One-way ANOVA
	2.79	1001.55	577.87		Test:	One-way ANOVA			1.37	4.31387			0	32.67		No AAV	0	59.5833	15.612	0.265547	0.492708		Test details	p Value
	0.61	1102.96	231.76		Test details	pValue			0.98				0				0	98.2766	81.8141	0.665986	0.0850567			IL-2	IL-15	IL-18	TNF α	INF γ
	0.21	1024.09	263.9		No AAV vs. 2 weeks	<0.0001			0				4				0.0548601	56.8193	21.916	0.901272	0.383461		No AAV vs. 2 weeks	0.9968	0.2256	0.998	0.4668	0.9987
	0.1				No AAV vs. 6 weeks	0.0094			0				1.33				0	36.2516	10.3497	0.47044	0.323774		No AAV vs. 6 weeks	<0.0001	0.9939	0.0028	<0.0001	<0.0001
Average	0.9275	1043	357.8		2 weeks vs. 6 weeks	0.0003			0				0				0.0173103	53.1034	13.954	0.317241	0		No AAV vs. 8 weeks (AP only)	0.9823	0.3976	>0.9999	0.6106	0.0517
SEM	0.6304	30.74	110.4						0.29			Average	1.066	32.67			0	48.2327	14.4206	0.378971	0.0543848		2 weeks vs. 6 weeks	<0.0001	0.5427	0.0156	<0.0001	<0.0001
									0.3			SEM	0.7774				0.232298	32.3395	5.57971	0.230021	0.234576		2 weeks vs. 8 weeks (AP only)	0.9693	0.9904	0.9994	0.9975	0.2023
AP Viral genome (copies/diploid cell)									0.31								0	26.7108	3.35099	0.281678	0.327815		6 weeks vs. 8 weeks (AP only)	0.0002	0.7209	0.0199	<0.0001	0.0004
	No AAV	2 week	6 weeks		Statistics Analysis				0.34			Statistics Analysis					0.176149	28.5496	1.88465	0.0653096	0.108787
	0.79	47.42	30.18		Test:	One-way ANOVA			0.38			Test:	Crawford-Howell				0	60.3376	22.9979	0.250633	0.162911
	0.06	55.62	11.04		Test details	pValue			0.49			Results:	t(4)=16.60, p<0.001				0	50.3454	67.4439	0.908117	0.199482
	0.03	41.46	12.83		No AAV vs. 2 weeks	0.0001			0								0	42.3266	18.2103	0.29038	0.206711
	0.03				No AAV vs. 6 weeks	0.0335		Average	0.3717	4.314							0	25.9898	5.59132	0.0348404	0.037931
Average	0.2275	48.17	18.02		2 weeks vs. 6 weeks	0.003		SEM	0.1215								0	55	8.44366	0.16939	0.307277
SEM	0.1876	4.105	6.104													Average	0.03429	48.13	20.83	0.3743	0.2086
								Statistics Analysis								SEM	0.01985	5.084	6.382	0.07334	0.0385
								Test:	Crawford-Howell
								Results:	t(11)=9.00, p<0.001								IL-2	IL-15	IL-18	TNF α	INF γ
																2 Weeks	0	19.9048	13.1287	0.820263	0.318744
																	0.0163226	22.8251	14.4436	0.758063	0.221264
																	0.0412696	33.536	17.7018	1.31474	0.188353
																Average	0.02	25.42	15.09	0.9633	0.2433
																SEM	0.01155	4.146	1.359	0.1742	0.0393
																	IL-2	IL-15	IL-18	TNF α	INF γ
																6 Weeks	0.372387	30.8165	39.6813	5.18668	1.51916
																	0.864984	65.8821	316.962	6.54325	3.10968
																	0.38551	38.9233	112.06	3.4895	2.28581
																Average	0.54	45.21	156.2	5.073	2.307
																SEM	0.1601	10.6	83.04	0.8824	0.4591
																	IL-2	IL-15	IL-18	TNF α	INF γ
																8 Weeks (AP only)	0.0875026	49.0548	47.9458	1.8335	1.59774
																	0.0487408	25.7643	9.27953	0.685737	0.558185
																	0.0408644	14.578	2.49436	0.0780113	0.373333
																Average	0.06	29.8	19.91	0.8667	0.8433
																SEM	0.01528	10.15	14.16	0.5128	0.3823

## Sheet: Fig 2l-p
Figure 2l								Figure 2n								Figure 2o								Figure 2p
CD8+ cells/field								Anti-SpCas9 IgG (µg/ml)								SpCas9 ELISpot (SFU/106 cells)								Transcript (copy/ng)							Statistics Analysis
	No AVV	3 weeks	6 weeks		Statistics Analysis				Naïve	3 weeks	6 weeks		Statistics Analysis				Naïve	3 weeks	6 weeks		Statistics Analysis				IL-2	IL-15	IL-18	TNF α	INF γ		Test:	One-way ANOVA
	0.4	7.6	132.833		Test:	One-way ANOVA			8.28473	27.4062	11.574		Test:	One-way ANOVA			0	1.33	5.33		Test:	One-way ANOVA		No AAV	0.192092	22.9798	12.3212	1.15196	0.424561		Test details	p Value
	2.8	3.63636	67.7273		Test details	pValue			13.7887	6.38142	30.593		Test details	pValue			0	1.33	16		Test details	pValue			0.0207167	25.9111	16.3167	0.653889	0.0678333			IL-2	IL-15	IL-18	TNF α	INF γ
	3.2	6.6	139.5		No AAV vs. 3 weeks	0.9775			3.98906	7.97829	12.995		Naive vs. 3 weeks	0.1048			0	0	21.33		Naive vs. 3 weeks	0.9438			0	25.8194	2.66852	0.779167	0		No AAV vs. 3 weeks	0.4255	0.1043	0.8427	0.0019	0.9244
Average	2.133	5.945	113.4		No AAV vs. 6 weeks	0.0025			6.40833				Naive vs. 6 weeks	0.0112			0				Naive vs. 6 weeks	0.0014			0	17.8483	1.00494	0.419048	0		No AAV vs. 6 weeks	<0.0001	<0.0001	<0.0001	<0.0001	<0.0001
SEM	0.8743	1.19	22.89		3 weeks vs. 6 weeks	0.003			16.5486				3 weeks vs. 6 weeks	0.7409			0				3 weeks vs. 6 weeks	0.0056			0.127401	21.2542	15.1328	0.692938	0		No AVV vs. 12 weeks (AP only)	0.98	>0.9999	0.8813	0.2872	0.9626
									2.43381								0								0	15.3747	2.02552	0.120115	0		3 weeks vs. 6 weeks	0.0008	0.0003	<0.0001	0.0003	<0.0001
									6.09587							Average	0	0.8867	14.22						0	9.71731	0.720377	0.0966549	0		3 weeks vs. 12 weeks (AP only)	0.7894	0.2314	0.9999	0.2109	0.9995
									7.90823							SEM	0	0.4433	4.704						0	21.8529	0.703916	0.210124	0		6 weeks vs. 12 weeks (AP only)	0.0001	<0.0001	<0.0001	<0.0001	<0.0001
									1.10759																0	16.0175	0.463158	0.164035	0
									0.791967																0	18.9223	1.18169	0.290674	0.141347
									1.23776																0	36.1737	4.70196	0.727171	0.0377143
									30.5679																0	15.4851	2.65179	0.34375	0.0631845
									1.54288															Average	0.025	20.62	4.992	0.475	0.05833
									1.18112															SEM	0.01794	1.966	1.72	0.09857	0.03362
									1.48021
									2.40365																IL-2	IL-15	IL-18	TNF α	INF γ
									2.31875															3 Weeks	0.19276	60.8738	45.5839	2.85425	0.476966
									0.335207																1.06241	47.92	45.6175	3.68796	0.43964
									2.15031																0.548848	61.9689	38.8333	2.9902	0.450178
									1.3673															Average	0.6	56.92	43.34	3.177	0.4567
									2.12315															SEM	0.2524	4.511	2.257	0.2598	0.01202
									1.25846
									1.23011																IL-2	IL-15	IL-18	TNF α	INF γ
									0.33653															6 Weeks	4.67208	221.032	743.407	10.0294	9.04357
									1.05019																1.72704	92.2956	327.381	4.90507	3.37035
									1.03628																2.12552	152.234	580.86	7.03924	5.24927
									1.25256															Average	2.843	155.2	550.6	7.327	5.887
								Average	4.453	13.92	18.39													SEM	0.9206	37.19	121	1.485	1.667
								SEM	1.27	6.758	6.117
																									IL-2	IL-15	IL-18	TNF α	INF γ
																								12 Weeks (AP only)	0.140148	19.197	49.2148	1.75348	0.518222
																									0.131054	20.6753	29.8065	1.77419	0.306108
																									0.250667	19.2889	38.7556	1.24889	0.291556
																								Average	0.1667	19.73	39.27	1.6	0.3667
																								SEM	0.06667	0.4842	5.605	0.2	0.06667

## Sheet: Fig 3d-g
Figure 3d					Figure 3e					Figure 3f													Figure 3g
Cas9 Viral genome (copies/diploid cell)					Cas9 transcript (copies/ng)					Anti-SpCas9 IgG (µg/ml)													SpCas9 ELISpot (SFU/106 cells)
	No AAV	3 weeks	6 weeks			No AAV	3 weeks	6 weeks		Age group (week)	0	1	2	3	4	5	6	7	8	9	10		Naïve	Weeks post injection
	0	66.5	33.89			0.000852853	1657.05	957.62		Naïve Data	3.88411	0.612237	0.424948	0.343932	1.373		0		1.57189					1	2	3	4	5	6
	0.208184		13.12			0.0132123		5363.31			2.80032	0.486116	0.378488	0.006556	0.976		0.021924		1.74548				0	0	56	13.33	24	50.67	53.33
	0.187493		35.27			0.0152112		4370.92			2.6168	0.735077	0.512394	0.00566	0		0.014409		1.69478				0
	0		13.1			0.00909002		1010.87			1.13829	0.72741	0.193243	0.009221	0		0.033563		1.70516				0
	0		10.47			0		165.74			0.767602	0.976	0.104613	0.374225	0		0.023049		2.28508				0
	0		32.19			0		2134.04			0.043015	0.541498	0.087634	0.464325	0.285965		0.02079		0.011666				0
	0		17.12			0		145.39			1.42785	0.393353	0.149156	0.553313	0.302803		0.028876		0.034197				0
			12.35					1304.83			1.4039	0.54202	0.167593	0.744366	0.313247		0.00106		0.076065				0
			51.05					5633.33			0.065115		0.244659	0.918397	0.337517		0.020176		0.010684				0
			6.95					669.21			1.20302			0.848975	0.38307		0.003832		0.062897				4
			70.87					460.42			1.31815			0.783516	0.486098		0.000449		0.05761				1.33
Average	0.05	66.5	26.94		Average	0.005	1657	2020			0.350056				0		0.004641						0
SEM	0.036	0	6.045		SEM	0.0029	0	629.9			1.95821						0.027341
											1.49479						0.00073						Statistics Analysis
Statistics Analysis					Statistics Analysis						2.77955						0.018162						Test:	Crawford-Howell test
Test:	Crawford-Howell				Test:	Crawford-Howell					3.69705						0.005988						Results:	From week-2 to 6, results were significantly different from the Naïve group after Bonferroni correction.
Test details	Results				Test details	Results											0.001248
No AAV vs. 3 weeks	t(6) = 635.75, p <0.001 after Bonferroni correction				No AAV vs. 3 weeks	t(6) = 1.97*10^5, p <0.001 after Bonferroni correction											0.008255
No AAV vs. 6 weeks	t(16)=3.51, raw p=0.0029, p=0.026 after Bonferroni correction				No AAV vs. 6 weeks	t(16)=2.53, raw p=0.022, p=0.20 after Bonferroni correction											0.026593							At week-2, significantly different from Naïve: t(10)=43.13, p<0.001 (Bonferroni corrected)
3 weeks vs. 6 weeks	t(10) =1.89, p=0.79 after Bonferroni correction				3 weeks vs. 6 weeks	t(10) =-0.17, Bonferroni corrected p=7.84											0							At week-3, significantly different from Naïve: t(10)=9.98, p<0.001 (Bonferroni corrected)
* Bonferroni correction: p value x9 hypothesis tests					* Bonferroni correction: p value x9 hypothesis tests												0.040654							At week-4, significantly different from Naïve: t(10)=18.27, p<0.001 (Bonferroni corrected)
																	0.043001							At week-5, significantly different from Naïve: t(10)=38.99, p<0.001 (Bonferroni corrected)
gRNA Viral genome (copies/diploid cell)																	0.050719							At week-6, significantly different from Naïve: t(10)=41.06, p<0.001 (Bonferroni corrected)
	No AAV	3 weeks	6 weeks							Average	1.68424	0.626714	0.251414	0.459317	0.371475		0.0171939		0.841409
	0.046153	30.02	19.87							SEM	0.286822	0.0603055	0.0476172	0.0992428	0.116378		0.00314192		0.268848
	0.0500628		5.84
	0		10.52							Dog # 1	0.7676				0.976	3.37298	11.5321	16.995	16.8248	19.4459	15.1838
	0		4.24
	0		5.04							Statistics Analysis
	0		14.01							Test:	Crawford-Howell test
	0.0250024		7.13							Results:	At wk-0, no significantly different from Naïve and Dog #1: t(15) = -0.75, p=0.46
			6.24								At wk-4, no significantly different from Naïve and Dog #1: t(11) = 1.38, p=0.195
			24.58								At wk-6, significantly different from Naïve and Dog #1: t(22)=724.82, p=0
			3.07								At wk-8, significantly different from Naïve and Dog #1, t(10)=16.34, p<0.001 (Bonferroni corrected)
			9.99
Average	0.018	30.02	10.05								* Bonferroni correction: p value x5 hypothesis tests
SEM	0.009	0	2.071
Statistics Analysis
Test:	Crawford-Howell
Test details	Results
No AAV vs. 3 weeks	t(6) = 1164.3, p <0.001 after Bonferroni correction
No AAV vs. 6 weeks	t(16)=3.82, raw p=0.0015, p=0.014 after Bonferroni correction
3 weeks vs. 6 weeks	t(10) =2.78, p=0.17 after Bonferroni correction
* Bonferroni correction: p value x9 hypothesis tests

## Sheet: Fig 3k-n
Figure 3k					Figure 3l					Figure 3m																			Figure 3n
Cas9 Viral genome (copies/diploid cell)					Cas9 transcript (copies/ng)					Anti-SpCas9 IgG (µg/ml)																			SpCas9 ELISpot (SFU/106 cells)
	No AAV	3 weeks	6 weeks			No AAV	3 weeks	6 weeks		Age group (week)	0	1	2	3	4	5	6	7	8	9	10	11	12	13	14	15	16		Naïve	Weeks post injection
	0	72.18	6.03			0.000852853	3545.17	85.52		Naïve Data	3.88411	0.612237	0.424948	0.343932	1.373		0		1.57189								0.615891			1	2	3	4	5	6	7	8	9	10	11	12
	0.208184		5.67			0.0132123		196.97			2.80032	0.486116	0.378488	0.006556	0.976		0.021924		1.74548								0.637335		0	1.33	5.33	6.67	1.33	42.67	21.33	1.3	16	14.7	22.7		18.7
	0.187493		4.96			0.0152112		214.39			2.6168	0.735077	0.512394	0.00566	0		0.014409		1.69478								0.537344		0
	0		0.73			0.00909002		423.81			1.13829	0.72741	0.193243	0.009221	0		0.033563		1.70516								0.735444		0
	0		0.91			0		306.79			0.767602	0.976	0.104613	0.374225	0		0.023049		2.28508								0.878742		0
	0		1.53			0		76.37			0.043015	0.541498	0.087634	0.464325	0.285965		0.02079		0.011666								0.730394		0
	0		1.46			0		162			1.42785	0.393353	0.149156	0.553313	0.302803		0.028876		0.034197								1.81897		0
			1.2					56.23			1.4039	0.54202	0.167593	0.744366	0.313247		0.00106		0.076065								2.7152		0
			1.58					542.42			0.065115		0.244659	0.918397	0.337517		0.020176		0.010684								1.83006		0
			0.51					53.21			1.20302			0.848975	0.38307		0.003832		0.062897								0		4
			0.9					118.84			1.31815			0.783516	0.486098		0.000449		0.05761								0		1.33
			0.38					22.92			0.350056				0		0.004641										0		0
			0.3					23.76			1.95821						0.027341										0.035763
			0.55					253.13			1.49479						0.00073										0.062808		Statistics Analysis
			0.1					21.17			2.77955						0.018162										0.020504		Test:	Crawford-Howell test
			3.2					914.81			3.69705						0.005988										0.079312		Results:	At wk-1, no significantly different from Naïve: t(10)=0.66, p=5.79 (Bonferroni corrected)
			7.29					408.93									0.001248										0.06846			At wk-2, significantly different from Naïve: t(10)=3.76, p=0.041 (Bonferroni corrected)
			0.46					373.19									0.008255										0.184779			At wk-3, significantly different from Naïvet: (10)=4.81, p=0.008 (Bonferroni corrected)
Average	0.05	72.18	2.098		Average	0.005	3545	236.4									0.026593													At wk-4, no significantly different from Naïve: t(10)=0.66, p=5.787 (Bonferroni corrected)
SEM	0.036	0	0.5389		SEM	0.002	0	54.7									0													At wk-5, significantly different from Naïve: t(10)=32.78, p<0.001 (Bonferroni corrected)
																	0.040654													At wk-6, significantly different from Naïve: t(10)=16.20, p<0.001 (Bonferroni corrected)
Statistics Analysis					Statistics Analysis												0.043001													At wk-7, no significantly different from Naïve: t(10)=0.63, p=5.947 (Bonferroni corrected)
Test:	Crawford-Howell				Test:	Crawford-Howell											0.050719													At wk-8, significantly different from Naïve: t(10)=12.05, p<0.001 (Bonferroni corrected)
Test details	Results				Test details	Results				Average	1.68424	0.626714	0.251414	0.459317	0.371475		0.0171939		0.841409								0.608389			At wk-9, significantly different from Naïve: t(10)=11.04, p<0.001 (Bonferroni corrected)
No AAV vs. 3 weeks	t(6) = 690.10, p <0.001 after Bonferroni correction				No AAV vs. 3 weeks	t(6) = 4.2*10^5, p <0.001 after Bonferroni correction				SEM	0.286822	0.0603055	0.0476172	0.0992428	0.116378		0.00314192		0.268848								0.178637			At wk-10, significantly different from Naïve: t(10)=17.26, p<0.001 (Bonferroni corrected)
No AAV vs. 6 weeks	t(23)=-2.33, raw p=0.029, not significant after correction				No AAV vs. 6 weeks	t(23)=-2.66, raw p=0.014, not significant after correction																								At wk-12, significantly different from Naïve: t(10)=14.15, p<0.001 (Bonferroni corrected)
3 weeks vs. 6 weeks	t(17) =29.83, p<0.001 after Bonferroni correction				3 weeks vs. 6 weeks	t(17) =13.88, p <0.001 after Bonferroni correction				Dog # 2	1.13829				1.37269	3.45462	4.31982	6.43572	16.0389	15.956	20.0379	10.75		20.4461	31.1975	27.3701	20.6388
* Bonferroni correction: p value x9 hypothesis tests					* Bonferroni correction: p value x9 hypothesis tests																									* Bonferroni correction: p value x11 hypothesis tests
										Statistics Analysis
gRNA Viral genome (copies/diploid cell)										Test:	Crawford-Howell test
	No AAV	3 weeks	6 weeks							Results:	At wk-0, no significantly different from Naïve and Dog #2: t(15) = -0.4458, p=0.66
	0.046153	51.92	12.51								At wk-4, no significantly different from Naïve and Dog #2: t(11) = 2.28, p=0.0437, Bonferroni corrected p>0.05
	0.0500628		10.67								At wk-6, significantly different from Naïve and Dog #2: t(22)=270.87, p=0
	0		8.43								At wk-8, significantly different from Naïve and Dog #2: t(10)=15.54, p<0.001 (Bonferroni corrected)
	0		1.46								At wk-16, significantly different from Naïve and Dog #2: t(17)=24.97, p<0.001 (Bonferroni corrected)
	0		1.72
	0		2.53								* Bonferroni correction: p value x5 hypothesis tests
	0.0250024		3.95
			2.8
			2.98
			1.23
			1.38
			0.64
			1.03
			1.37
			0.43
			5
			10.47
			0.73
Average	0.0185	51.92	3.852
SEM	0.009	0	0.9223
Statistics Analysis
Test:	Crawford-Howell
Test details	Results
No AAV vs. 3 weeks	t(6) = 2014.2, p <0.001 after Bonferroni correction
No AAV vs. 6 weeks	t(23)=-2.56, raw p=0.0176, not significant after correction
3 weeks vs. 6 weeks	t(17) =11.96, p <0.001 after Bonferroni correction
* Bonferroni correction: p value x9 hypothesis tests

## Sheet: Fig 3p
Figure 3p
Transcript (copy/ng)							Statistics Analysis
	IL-2	IL-15	IL-18	TNF α	INF γ		Test:	One-way ANOVA
No AAV	0.164173	43.9611	61.8568	0.781963	0		Test details	p Value
	0.112962	47.1866	57.6045	0.725162	0.0163213			IL-2	IL-15	IL-18	TNF α	INF γ
	0.203295	38.7902	62.574	2.20849	0.184891		No AAV vs. 3 weeks	>0.9999	0.7332	0.6975	0.1636	>0.9999
	0.0724003	21.6455	37.1332	1.90331	0.0431043		No AAV vs. 6 weeks (Dog #1)	0.0667	0.0279	0.0295	0.153	0.4257
	0.130917	72.349	21.6309	0.46264	0.200805		No AAV vs. 12 weeks (Dog #2)	>0.9999	0.4169	0.1077	0.9507	0.2974
	0.0496442	81.573	58.9139	1.24419	0		No AAV vs. 6 weeks (u-dys)	>0.9999	>0.9999	>0.9999	0.9835	>0.9999
	0.219498	35.9132	22.4018	0.467123	0.0595205		No AAV vs. 24 weeks (u-dys)	>0.9999	0.9999	0.9998	>0.9999	>0.9999
Average	0.1343	48.77	46.01	1.113	0.07143
SEM	0.02399	7.955	6.998	0.2644	0.03173
	IL-2	IL-15	IL-18	TNF α	INF γ
3 Weeks	0.0411511	84.94	150.096	1.43501	0
	0.153651	160.385	352.2	4.53968	0
Average	0.095	122.7	251.2	2.99	0
SEM	0.055	37.73	101.1	1.55	0
	IL-2	IL-15	IL-18	TNF α	INF γ
6 Weeks (Dog # 1)	0.107517	101.965	44.409	1.13944	2.42205
	0.559483	330.632	419.77	6.21121	0.576868
	0.905503	252.641	739.343	3.46901	2.80126
	0.581953	507.871	1094.64	4.0917	2.03861
	0.325259	80.7647	292.382	0.549431	0.349503
	0.626239	144.248	411.681	2.92152	2.70515
	0.1235	94.9167	229.75	1.2425	0.7725
	0	46.9333	58.6667	1.01567	0.189933
	0.859973	99.2503	190.549	2.57697	0
	0.145961	70.659	146.759	0.45616	0.238148
	0.237921	78.3439	220.74	1.2132	0.722444
Average	0.4082	164.4	349.9	2.263	1.165
SEM	0.09522	43.04	95.07	0.5398	0.3293
	IL-2	IL-15	IL-18	TNF α	INF γ
12 Weeks (Dog # 2)	0	63.0173	29.1539	0.302752	5.31498
	0.0798251	89.6831	33.4208	0.548197	6.1071
	0.15476	58.1271	36.7893	0.816722	3.87514
	0.419833	162.433	206.8	1.2375	0.491333
	0.190414	108.736	255.402	0.728276	0.397011
	0.358637	167.007	354.891	1.12676	0.527251
	0.748978	167.004	583.147	1.21049	1.31218
	0.117719	95.7675	320.592	0.506579	0.174649
	0.425333	107.067	418.244	0.738222	0.689333
	0.306577	126.8	279.844	0.811817	0.404682
	0.175199	101.115	135.404	0.550626	0.357907
	0	117.556	162.444	0.52	0.189333
	0.0511251	74.9527	115.205	0.69632	0.270662
	0.32807	85.1535	359.912	1.0614	0.414912
	0.22419	134.095	737.524	0.744974	0.379471
	0.133028	82.5	282.378	1.09776	0.444919
	0.233594	92.8634	313.438	0.758225	0.327415
	0.239312	91.6014	265.148	0.532384	0.354923
Average	0.2328	107	271.7	0.7778	1.223
SEM	0.04328	7.847	43.72	0.06401	0.4342
	IL-2	IL-15	IL-18	TNF α	INF γ
6 Weeks (u-dys)	0.0501789	45.9602	62.6487	1.72566	0.0938988
	IL-2	IL-15	IL-18	TNF α	INF γ
24 Weeks (u-dys)	0.11	40.0278	80.3611	1.01903	0

## Sheet: Fig 4b-f
Figure 4b						Figure 4c						Figure 4d				Figure 4e																			Figure 4f
Cas9 Viral genome (copies/diploid cell)						Cas9 transcript (copies/ng)						% of AP (+) positive fibers				Anti-SpCas9 IgG (µg/ml)																			SpCas9 ELISpot (SFU/106 cells)
	No AAV	3 weeks	6 weeks	12 weeks			No AAV	3 weeks	6 weeks	12 weeks		3 weeks	6 weeks	12 weeks		Age group (week)	0	1	2	3	4	5	6	7	8	9	10	11	12	13	14	15	16		Naïve	Weeks post injection
	0	10.28	4.39	1.54			0.000852853	1036.84	1265.6	553.46		35	7	5		Naïve Data	3.88411	0.612237	0.424948	0.343932	1.373		0		1.57189								0.615891			1	2	3	4	5	6	7	8	9	10	11	12
	0.208184						0.0132123										2.80032	0.486116	0.378488	0.006556	0.976		0.021924		1.74548								0.637335		0	0	0	0	3.3	0	6.7	17.6	0.1	0.1	1.33	1.8	0
	0.187493						0.0152112										2.6168	0.735077	0.512394	0.00566	0		0.014409		1.69478								0.537344		0
	0						0.00909002										1.13829	0.72741	0.193243	0.009221	0		0.033563		1.70516								0.735444		0
	0						0										0.767602	0.976	0.104613	0.374225	0		0.023049		2.28508								0.878742		0
	0						0										0.043015	0.541498	0.087634	0.464325	0.285965		0.02079		0.011666								0.730394		0
	0						0										1.42785	0.393353	0.149156	0.553313	0.302803		0.028876		0.034197								1.81897		0
Average	0.05					Average	0.0057										1.4039	0.54202	0.167593	0.744366	0.313247		0.00106		0.076065								2.7152		0
SEM	0.036					SEM	0.0029										0.065115		0.244659	0.918397	0.337517		0.020176		0.010684								1.83006		0
																	1.20302			0.848975	0.38307		0.003832		0.062897								0		4
Statistics Analysis						Statistics Analysis											1.31815			0.783516	0.486098		0.000449		0.05761								0		1.33
Test:	Crawford-Howell					Test:	Crawford-Howell										0.350056				0		0.004641										0		0
Test details	Results					Test details	Results										1.95821						0.027341										0.035763
No AAV vs. 3 weeks	t(6) = 97.82, p <0.001 after Bonferroni correction					No AAV vs. 3 weeks	t(6) = 1.2*10^5, p <0.001 after Bonferroni correction										1.49479						0.00073										0.062808		Statistics Analysis
No AAV vs. 6 weeks	t(6) = 41.46, p <0.001 after Bonferroni correction					No AAV vs. 6 weeks	t(6) = 1.5*10^5, p <0.001 after Bonferroni correction										2.77955						0.018162										0.020504		Test:	Crawford-Howell test
No AAV vs. 12 weeks	t6) =14.19, p <0.001 after Bonferroni correction					No AAV vs. 12 weeks	t6) =6.58*10^4, p <0.001 after Bonferroni correction										3.69705						0.005988										0.079312		Results:	At wk-1, no significantly different from Naïve: t(10)=-0.38, p=8.57 (Bonferroni corrected)
																							0.001248										0.06846			At wk-2, no significantly different from Naïve: t(10)=-0.38, p=8.57 (Bonferroni corrected)
																							0.008255										0.184779			At wk-3, no significantly different from Naïve: t(10)=-0.38, p=8.57 (Bonferroni corrected)
AP Viral genome (copies/diploid cell)						AP transcript (copies/ng)																	0.026593													At wk-4, no significantly different from Naïve: t(10)=2.19, p=0.643 (Bonferroni corrected)
	No AAV	3 weeks	6 weeks	12 weeks			No AAV	3 weeks	6 weeks	12 weeks													0													At wk-5, no significantly different from Naïve: t(10)=-0.38, p=8.57 (Bonferroni corrected)
	0.046153	1.11	0.11	0.02			0	8.9	7.82	1.7													0.040654													At wk-6, significantly different from Naïve: t(10)=4.83, p=0.008 (Bonferroni corrected)
	0.0500628						0																0.043001													At wk-7, significantly different from Naïve: t(10)=13.3, p<0.001 (Bonferroni corrected)
	0						0																0.050719													At wk-8, no significantly different from Naïve: t(10)=-0.30, p=9.26 (Bonferroni corrected)
	0						0									Average	1.68424	0.626714	0.251414	0.459317	0.371475		0.0171939		0.841409								0.608389			At wk-9, no significantly different from Naïve: t(10)=-0.30, p=9.26 (Bonferroni corrected)
	0						0.01									SEM	0.286822	0.0603055	0.0476172	0.0992428	0.116378		0.00314192		0.268848								0.178637			At wk-10, no significantly different from Naïve: t(10)=0.66, p=6.31 (Bonferroni corrected)
	0						0																													At wk-11, no significantly different from Naïve: t(10)=1.02, p=3.97 (Bonferroni corrected)
	0.0250024						0.01									Dog # 1	2.78	0.74	0.51	0.46	0	0.41	0.48	2.88	2.29	2.45	2.14	1.92	4.14	4.14	3.96	5.08	4.67			At wk-12, no significantly different from Naïve: t(10)=-0.38, p=8.57 (Bonferroni corrected)
Average	0.0185					Average	0.0028
SEM	0.009					SEM	0.00184									Statistics Analysis																				* Bonferroni correction: p value x12 hypothesis tests
																Test:	Crawford-Howell test
Statistics Analysis						Statistics Analysis										Results:	At wk-0, no significantly different from Naïve and Dog #1: t(15) = -0.897, p=0.38
Test:	Crawford-Howell					Test:	Crawford-Howell										At wk-4, no significantly different from Naïve and Dog #1: t(11) = -0.848, p=0.414
Test details	Results					Test details	Results										At wk-6, significantly different from Naïve and Dog #1: t(22)=29.172, p=0
No AAV vs. 3 weeks	t(6) = 42.36, p <0.001 after Bonferroni correction					No AAV vs. 3 weeks	t(6) = 1705.6, p <0.001 after Bonferroni correction										At wk-8, no significantly different from Naïve and Dog #1: t(10)=1.48, p=0.170
No AAV vs. 6 weeks	t(6) = 3.55, raw p=0.012, but insignificant after Bonferroni correction					No AAV vs. 6 weeks	t(6) = 1498.6, p <0.001 after Bonferroni correction										At wk-16, significantly different from Naïve and Dog #1: t(17)=5.06, p<0.001 (Bonferroni corrected)
No AAV vs. 12 weeks	t(6) =0.055, raw p=0.958					No AAV vs. 12 weeks	t(6) =325.3, p <0.001 after Bonferroni correction
																	* Bonferroni correction: p value x5 hypothesis tests

[truncated: 8 more sheets: Fig 4h-l, Fig 4n-p, Supp Fig. 6a-e, Supp Fig 7b and g, Supp Fig 8b, Supp Fig 8c, Supp Fig 13, Supp Fig 14]
